# Supplementary material for: Impact of Bacterial Vaginosis, as Assessed by Nugent Criteria and Hormonal Status on Glycosidases and Lectin Binding in Cervicovaginal Lavage Samples
Source: PLoS One. 2015 May 26;10(5):e0127091. doi: 10.1371/journal.pone.0127091 (PMC4444347; doi:10.1371/journal.pone.0127091)
Supplement: S2 Table — (XLSX) [file pone.0127091.s002.xlsx]

## Sheet: Sheet1
	Table S2. Primary data used to derive the data presented.
			CVL	CVL	CVL	CVL	CVL	CVL	CVL	CVL	CVL	CVL
lab #	Group a	Nugent Score	Sialidase b	α-fucosidase	a-galactosidase	b-galactosidase	a-glucosidase	b-glucosdiase	mg protein /mL c	Maakia d	SNA	GRFT
001	IUD	0	0	0.657438	2.76319	2.46011	0.283105	0.0589808	17.3867	0.11241	0.133692	10.425
002	OCP	1	0	0.551044	0.523409	0.43404	3.0675	0.0111207	10.3867	0.070596	0.186442	14.209
003	IUD	1	0	0.372721	0.440158	0.402948	3.15224	0.0103607	13.7467	0.120607	0.262852	11.928
004	IUD	2	0	0.28417	0.00515683	0.00321425	1.6564	0.0111705	10.2133	0.111682	0.190956	5.962
005	pre-menopausal (1-14)	0	0	0.530588	0.0110428	0.00972512	4.92936	0.0128123	9.49333	0.087738	0.109687	10.525
006	pre-menopausal (1-14)	4	0	0.836299	0.15872	0.124819	11.3825	0	26.2	0.136948	0.199072	19.382
007	pre-menopausal (15-28)	0	0	0.163156	0	0	25.8047	0	28.6667	0.091302	0.083443	9.673
008	pre-menopausal (1-14)	8	4.43484	1.31433	0	0	19.7309	0	42.4667	0.082269	0.178055	1.284
009	IUD	0	0	0.805292	0	0	21.7984	0	20	0.101439	0.1652	7.32
010	IUD	0	0	2.63726	2.02394	1.73293	22.3145	0.0303458	28.56	0.086139	0.1652	6.163
011	IUD	0	0	0.393663	0.246293	0.18691	3.11045	0.0628096	19.6133	0.162364	0.238271	11.665
012	pre-menopausal (1-14)	5	0	0.0226275	0	0	0.423241	0.00522582	6.56667	0.112592	0.18994	7.097
013	IUD	0	0	0.39505	0.763211	0.732661	4.39334	0	39.84	0.137157	0.164357	10.487
014	OCP	0	0	0.654427	0	0	5.74573	0	8.64	0.099471	0.135328	11.565
015	IUD	0	0	0.401772	0	0	3.95486	0	18.5733	0.130192	0.256295	9.718
016	IUD	5	0	0.973133	2.49695	0.840723	41.2127	0.914147	45.56	0.137261	0.307115	8.315
017	pre-menopausal (15-28)	0	0	1.13503	4.4345	2.69205	0.93622	0.284821	32.1733	0.134668	0.174384	4.723
018	Depo	0	0	0.928979	0	0	24.7383	0	10.24	0.114011	0.137659	8.801
019	IUD	0	0	0.635841	0	0	15.8754	0	32.4533	0.094016	0.082685	7.635
020	pre-menopausal (15-28)	0	0	0.760509	2.81654	1.03485	16.2048	0	24.9333	0.113072	0.126764	6.228
021	OCP	2	0	0.114594	4.78511	3.83739	1.03093	0	19.4667	0.154671	0.103474	10.938
022	IUD	4	0	0	0	0	4.211	0	28.7867	0.138926	0.144027	11.903
023	IUD	0	0	0	0.313016	0.377443	19.325	0	14.7333	0.126736	0.107148	9.456
024	IUD	9	0	0.405811	0	0	4.23146	0	9.76	0.123024	0.112652	2.828
025	OCP	0	0	0.422898	0	0	48.0444	0	30.5733	0.185728	0.150235	6.734
026	IUD	6	0.355997	0	0	2.12142	0	0.224769	30.08	0.135558	0.096878	23.285
027	pre-menopausal (15-28)	7	0.211887	-0.159605	0	0.783892	0	0.173187	17.8133	0.097067	0.094845	6.614
028	pre-menopausal (15-28)	1	0.465027	0.337164	0.131611	23.8352	0.149415	3.96188	26.88	0.099683	0.051415	2.224
029	OCP	-2	0.291696	0	0	9.69146	0	0.210118	45.7733	0.143172	0.088331	11.002
030	Post-menopausal	6	0.132732	0.355366	0.0513495	7.34319	0	4.99806	2.32	0.111764	0.088331	11.564
031	Post-menopausal	0	0	0	0	0	0	0	6.84	0.110896	0.253222	1.221
032	OCP	3	0	0.0496226	0.0583006	0.0597549	3.59634	0	10.31	0.121376	0.0804	9.01
033	OCP	0	0	0.837254	2.09635	1.03506	17.718	0	8.76	0.143992	0.168004	17.347
034	OCP	1	0	0	0	0	2.70316	0	18.0933	0.145332	0.110668	13.799
035	OCP	6	0	0.0252638	0	0	0.477759	0	5.13	0.116424	0.095787	19.142
036	IUD	8	1.07918	0.255889	0	0	11.498	0	14.5467	0.117404	0.163511	2.489
037	pre-menopausal (15-28)	1	0	0.218874	0	0	1.60609	0	26.6533	0.133411	0.086288	10.114
038	OCP	10	6.3336	0.387529	0.363404	0.382471	15.508	0.175874	12.2	0.126175	0.091834	4.359
039	pre-menopausal (1-14)	1	0.209561	0.0960201	0.524222	0.377998	0.347172	0.17535	12.72	0.181021	0.151112	12.034
040	IUD	0	0	0.111048	0	0	2.72446	0	15.1867	0.151759	0.130988	10.3
041	Depo	4	0	0.623715	0	0	14.6689	0	4.83	0.167741	0.111364	17.456
042	IUD	0	0	0.321384	0	0	9.01697	0	7.84	0.150031	0.173921	18.054
043	pre-menopausal (15-28)	6	0	0.37645	0	0	2.05655	0	12.22	0.163029	0.235409	7.937
044	pre-menopausal (1-14)	7	3.97837	0.274266	0	0	4.35119	0	5.7	0.222657	0.147172	2.438
045	IUD	0	0	0.16477	0.885636	0.692474	11.2004	0	13	0.141325	0.089751	10.433
046	Depo	0	0	0.342806	0	0	5.19335	0	7.81	0.143354	0.079557	12.423
047	IUD	9	7.2809	0.810163	1.72384	1.20734	25.6672	0.0990478	4.9	0.139902	0.061749	10.752
048	pre-menopausal (15-28)	8	0.154102	0.490368	0	0	8.702	0	5.66	0.127999	0.074769	11.922
049	pre-menopausal (15-28)	4	0	0.306071	0	0	3.06056	0	36.84	0.140969	0.08057	11.347
050	pre-menopausal (1-14)	4	6.21416	0.527969	0	0	25.0793	0	5.47	0.119654	0.085476	1.317
051	IUD	0	0	1.47034	0	0	3.80231	0	21.4733	0.195064	0.162477	16.483
052	Depo	0	0	0.735664	0	0	19.6539	0	10.9733	0.144676	0.115997	15.27
053	Post-menopausal	0	0	0.606648	0.703396	0.683244	59.3666	0	13.09	0.169857	0.140721	10.788
054	pre-menopausal (1-14)	2	0	0.939712	0.601289	0.539278	0.541294	0	16.4733	0.146125	0.090354	12.996
055	Depo	0	0	0.319057	0.151671	0.145111	6.3711	0	19.66	0.159301	0.061888	6.675
056	pre-menopausal (15-28)	6	0	0.444112	0	0	4.77964	0	8.03	0.131068	0.091453	5.373
057	pre-menopausal (1-14)	3	0	0.45014	0	0	0.0305014	0	7.03	0.114227	0.098356	13.673
059	Post-menopausal	4	2.44171	0.801286	1.21785	0.624075	2.92775	1.40115	11.14	0.139746	0.093402	20.203
060	OCP	0	0	0.671376	0	0	4.70478	0	8.97	0.134822	0.155014	7.379
061	pre-menopausal (15-28)	1	0	0.294009	0	0	11.6682	0	5.22	0.098385	0.105008	16.862
062	IUD	3	0	0.214084	0.0141168	0	12.0652	0	24.7822	0.180132	0.18093	15.13
063	pre-menopausal (1-14)	0	0	0.189026	0.811179	0.624077	21.4662	0	10.0311	0.159636	0.088201	13.617
064	pre-menopausal (1-14)	7	0	0.330281	1.61302	1.73203	3.41508	0	17.7244	0.126806	0.073897	1.635
065	pre-menopausal (15-28)	3	6.90121	0.286457	0.452135	0.339692	7.78509	0	13.4044	0.134416	0.111176	6.89
066	IUD	3	0	0.0979222	0	0	0.948706	0	47.4933	0.176949	0.24983	11.388
068	pre-menopausal (1-14)	8	7.77436	0.13015	0.0988203	0	3.33713	0	3.51	0.091313	0.083112	1.22
069	pre-menopausal (15-28)	0	0	0.910093	0	0	6.07177	0	18.2222	0.197308	0.176815	15.678
070	pre-menopausal (15-28)	3	0	0.404493	0	0	6.47649	0	10.7556	0.156536	0.110215	18.06
071	pre-menopausal (15-28)	3	0	0.185534	0	0	2.2353	0	17.65	0.147728	0.278443	7.621
072	OCP	0	0	0.250787	0	0	3.64648	0	27.8867	0.078411	0.066695	3.251
073	pre-menopausal (1-14)	8	2.69116	0.166133	0	0	3.43861	0	15.0067	0.106609	0.110854	11.002
074	pre-menopausal (15-28)	10	3.87735	0.121681	0.128988	0.110057	15.2532	0	19.6667	0.11583	0.078353	4.919
075	pre-menopausal (1-14)	5	0.0922629	0.151173	0	0	1.29306	0	4.53	0.139194	0.158056	5.238
076	OCP	3	0	0.170565	0	0	16.8555	0	32.9067	0.119399	0.126703	23.952
077	OCP	6	0	0.320082	0	0	20.5585	0	23.58	0.236907	0.175451	16.306
078	Post-menopausal	2	0	0.353199	0	0	12.3917	0	7.68	0.074623	0.159249	10.96
079	IUD	2	0	0.438559	0	0	15.1917	0	7.35	0.156371	0.129803	13.186
080	Post-menopausal	5	0	0.533523	0	0	1.22782	0	4.78	0.16815	0.146031	5.712
081	Post-menopausal	8	1.03592	0.4703	0.0455302	0.0252755	31.1147	0	4.04	0.113388	0.114907	9.088
082	Depo	0	0	0.225032	1.02721	1.03344	8.63583	0	6.33333	0.269869	0.624997	8.24
083	Post-menopausal	4	0	0.602453	0	0	0.348801	0	4.4	0.158698	0.649358	0.806
084	IUD	5	0.184209	0.584354	0	0	10.9557	0	17.3267	0.115069	0.192639	4.208
085	pre-menopausal (1-14)	0	0	0.142187	0	0	4.72633	0	6.14	0.1802	0.254999	20.345
086	Post-menopausal	4	0	0.198055	0	0	0.0144032	0	4.52	0.140154	0.269831	1.199
087	Post-menopausal	4	0	0.116112	0	0	0.174303	0	3.29	0.164907	0.755473	0.836
088	OCP	1	0	0.391029	0	0	13.8363	0	20.3733	0.137904	0.098019	5.101
089	Post-menopausal	5	0.0414215	0.250205	0	0	2.39141	0	10.62	0.138376	0.196081	4.754
090	pre-menopausal (15-28)	10	1.51492	0	0.197141	0.106192	36.4579	0	10.8733	0.1859	0.199633	5.169
091	OCP	0	0	0.654619	0.00320279	0.0142442	10.6169	0	6.64	0.12903	0.119568	18.795
092	OCP	3	0	0.224073	0.0623777	0.0446394	8.43637	0	6.12667	0.216732	0.340039	0
093	pre-menopausal (1-14)	1	0	0.65801	0	0	6.52773	0	5.35	0.242198	0.2836	17.151
094	pre-menopausal (1-14)	0	0	0.574321	2.60638	2.03045	67.0226	0	21.6067	0.192364	0.110238	17.322
095	IUD	4	1.16276	0.207669	0	0	2.19936	0	21.9067	0.143878	0.332412	1.279
096	pre-menopausal (15-28)	3	0	0.5127	0	0	0	0	8.89	0.563832	0.494061	3.722
097	Post-menopausal	4	0	0.370478	0	0	0	0	4.15	0.12712	0.591897	1.01
099	Post-menopausal	4	0	0.298745	0	0	0	0	4.77	0.121285	0.328135	0.784
100	OCP	3	0	0.314148	0	0	0	0	28.7267	0.238345	0.206622	3.965
101	OCP	2	0	0.308183	0	0	4.08503	0	26.4933	0.188057	0.190186	5.796
102	Post-menopausal	7	0	0.163679	0	0	0.17645	0	7.57	0.107508	0.295529	0.869
103	OCP	0	0	0.240999	0	0	3.57003	0	10.88	0.270718	0.267069	13.76
104	IUD	4	0.566258	0.325416	0	0	5.97832	0	8.26	0.177478	0.189501	8.481
105	pre-menopausal (15-28)	2	0	0.194743	0	0	4.80168	0	16.8333	0.13566	0.233925	17.02
106	Post-menopausal	2	0.0557382	0.289182	0.00624079	0	3.20213	0	5.92	0.10576	0.249665	10.104
107	Depo	8	3.64404	0.852188	0.422234	0.355439	48.1421	0.0118225	6.06	0.154835	0.142803	4.397
108	pre-menopausal (15-28)	0	0	0.0264413	1.02841	0.719609	0.483441	0	10.24	0.148248	0.138394	4.358
109	Post-menopausal	1	0	0.280529	0.152086	0.100456	0.111155	0	8.16	0.283156	0.192262	6.771
110	OCP	0	0	0.267623	0.331963	0.165068	17.5803	0	26.8667	0.237969	0.179654	12.419
111	pre-menopausal (1-14)	1	0.125519	0.288764	0.300182	0.292422	2.2757	0.138833	11.78	0.215778	0.156033	9.299
112	IUD	1	0.102329	0.275756	0.118598	0.125779	6.51269	0.117216	21.52	0.250237	0.246594	6.136
113	pre-menopausal (15-28)	2	0.1084	0.215427	0.129017	0.13474	4.47211	0.119379	19.0267	0.299118	0.81444	2.673
114	pre-menopausal (15-28)	1	0.128973	0.369776	0.129413	0.136379	7.82447	0.130811	10.82	0.124622	0.199433	16.351
115	OCP	0	0.0699403	0.210875	0.120746	0.126754	8.38577	0.13761	23.5	0.182863	0.102149	6.013
116	pre-menopausal (15-28)	1	0	0.0356521	0	0	1.07669	0	9.3	0.140157	0.095549	2.642
117	pre-menopausal (15-28)	0	0	0	0	0	1.98137	0	4.45	0.129422	0.202959	5.121
118	IUD	1	0	0.465005	0	0	9.04048	0	17.7467	0.249624	0.134964	8.791
119	Depo	3	0	0.184847	0	0	8.16315	0	8.72	0.140471	0.147833	1.73
120	OCP	0	0	0.181317	0	0	19.5496	0	11.4067	0.156647	0.110435	10.358
121	OCP	1	ND	ND	ND	ND	ND	ND	14.1333	0.252347	0.152286	1.083
122	OCP	0	0	0.554679	0	0	14.911	0	25.58	0.20062	0.171439	13.385
123	Post-menopausal	10	4.88557	1.15029	1.24887	0.946495	24.5113	0.240987	7.18	0.09326	0.077113	1.14
124	pre-menopausal (15-28)	1	0	0.249056	0	0	2.99063	0	22.4933	0.208425	0.243314	9.711
125	pre-menopausal (15-28)	0	0	0.347827	2.12874	1.32085	8.14488	0	26.84	0.13662	0.127533	3.612
126	Depo	8	3.8072	0.750802	0.213935	0.16865	3.63491	0	2.66	0.27307	0.141644	0.967
127	pre-menopausal (1-14)	8	3.1423	0.265178	0.163726	0.12683	12.198	0	7.81	0.150705	0.159806	1.251
128	Depo	6	ND	ND	ND	ND	ND	ND	6.28	0.281238	0.102294	1.012
129	pre-menopausal (1-14)	4	0	0.407373	0.089057	0.0489428	20.0078	0	42.7533	0.167036	0.225622	5.293
130	Depo	6	0.222243	0.479218	0	0	9.27362	0	22.52	0.134304	0.271391	0.887
131	Post-menopausal	7	1.67	0.326709	0.131066	0.335158	7.48252	0.209301	4.85	0.094797	0.086331	1.403
133	OCP	1	0	0.399452	0.20848	0.16955	30.1886	0	8.24	0.384516	0.318956	35.386
134	Depo	4	0	0.220281	0	0	11.9649	0	33.9467	0.192925	0.233083	33.382
135	Depo	7	4.40078	0.120357	0.18805	0.412394	24.7744	0	8.23	0.24072	0.081693	2.641
136	pre-menopausal (1-14)	5	1.87755	0.404083	0.144024	0.121688	11.5212	0	8.08	0.261927	0.249635	9.202
137	Depo	0	0	0.665411	0.0366274	0.0315377	28.2302	0	11.48	0.231259	0.208715	6.332
138	Depo	2	0	0.50808	0	0	4.05523	0.0335649	5.17	0.196451	0.131577	24.154
139	Post-menopausal	8	0	0.419458	0	0	6.93692	0	5.91	0.19631	0.143687	0.769
140	Depo	8	4.32684	0.0976084	0.518077	0.479242	14.3055	0.0959937	23.16	0.24829	0.129039	1.301
141	pre-menopausal (15-28)	0	0	0.171208	0	0	15.2664	0	21.76	0.254849	0.204594	5.413
142	OCP	3	0	0.24967	0	0	3.38904	0	8.72	0.257129	0.292291	13.369
143	pre-menopausal (1-14)	2	0	0.417951	0.146132	0.141606	11.5715	0.0450553	11.66	0.2857	0.212114	10.126
144	pre-menopausal (1-14)	4	0	0.260813	0	0	7.90005	0	15.37	0.244731	0.268259	14.261
145	pre-menopausal (1-14)	4	3.51936	0.326327	0	0	11.6836	0.0204744	22.2	0.189717	0.181778	10.795
146	Depo	0	0	0.188944	3.10731	2.71637	0.000327283	0	17.04	0.258188	0.13522	10.675
147	pre-menopausal (1-14)	2	0	0.449051	0	0	12.8462	0	18.0467	0.353223	0.26261	5.655
148	pre-menopausal (1-14)	10	7.22875	0.299818	1.41141	0.880125	18.6035	0.332448	23.96	0.162389	0.095531	3.139
149	Depo	10	7.91059	0.57978	3.4738	1.10903	14.6281	0.128014	9.26	0.151883	0.144374	3.973
150	Depo	0	0	0.371243	0	0	4.2478	0	9.98	0.319514	0.178164	15.281
151	Post-menopausal	5	0	0.473165	0	0	0.285273	0	5.11	0.244341	0.366721	0.977
152	Depo	0	0	0.442466	0	0	0.425995	0	10.52	0.181371	0.225723	6.942
153	Post-menopausal	8	3.35656	0.4122	0.0322313	0.00665622	16.6472	0	5.04	0.173593	0.119758	9.755
154	Depo	0	0	0.522926	0.156836	0.120074	9.06865	0.228974	31.2	0.177293	0.14093	17.206
155	Depo	0	0	0.402822	0	0	4.8081	0	12.42	0.360578	0.283823	18.417
156	Depo	0	0	0.132238	0	0	6.07287	0	9.86	0.211347	0.135505	16.498
157	Post-menopausal	0	0	0.631175	0	0	8.21866	0	9.27	0.165069	0.166832	12.419
158	Depo	0	0	0.301327	0	0	12.9714	0	6.59	0.227733	0.17425	11.264
159	Post-menopausal	3	0	0.0356436	0	0	3.03595	0	7.22	0.259999	0.237553	19.994
160	Depo	10	2.62896	0.293268	0.106455	0.0796341	61.2653	0	18.67	0.106559	0.107101	1.379
161	Post-menopausal	5	0	0.221747	0	0	0.10558	0	3.64	0.207984	0.330805	1.632
162	Post-menopausal	4	0	0.108949	0	0	0.000392462	0	3.38	0.159416	0.553295	3.09
163	Post-menopausal	6	0	0.389139	0	-3.24331e-05	0.351894	0	11.69	0.196014	1.18464	1.621
164	Depo	0	0	0	1.09678	0.393327	2.91408	0	8.80667	0.099526	0.599252	6.575
165	Depo	10	5.09395	0.123788	0.639001	0.516874	6.09885	0	7.91333	0.108697	0.13368	3.623
166	Depo	10	9.85071	0.550804	2.41071	1.51595	42.721	0.446558	6.28667	0.31354	0.143871	3.313
167	Post-menopausal	0	0.0419126	0.539899	1.15653	1.43594	0.371543	0.067596	6.45	0.256272	0.227801	5.455
168	Post-menopausal	3	0.0450586	0.836418	0.099728	0.0979227	1.36535	0.117419	9.41	0.123865	0.350921	5.314
169	Post-menopausal	6	0.0540654	0.352404	0.196673	0.179145	11.1307	0.102191	10.28	0.178364	0.11917	9.122
	Abreviations
		Maakia =		Maakia amurensis
		SNA =		Sambucus nigra
		GRFT=		Griffithsin
		Group=		hormonal group
		CVL=		Cervicovaginal lavage
		DMPA=		depo- medroxyprogesterone acetate
		OCP=		oral contraceptives
		IUD=		Mirena intrauterine device
		pre-menopausal (1-14)=		1-14 days of menstrual cycle
		pre-menopausal (15-28)=		15-30 days of menstrual cycle
	Enzyme activity is in µMoles substrate hydrolyzed per min per mg protein
	Lectin binding is in ng lectin bound / ng protein except Griffithsin is measured as pg/ng protein
	Protein concentation is given in mg/mL CVL
